# Supplementary material for: Effects of Impregnated Amidophosphonate Ligand Concentration on the Uranium Extraction Behavior of Mesoporous Silica
Source: Molecules. 2022 Jul 6;27(14):4342. doi: 10.3390/molecules27144342 (PMC9316337; doi:10.3390/molecules27144342)
Supplement: Supplementary file 1 [file molecules-27-04342-s001.zip]

Archive with 1 entries (1 files):
- molecules-1755989-supplementary.pdf
